# Supplementary material for: Human Papillomavirus Self-Sampling for Unscreened Women Aged 24 Years During the COVID-19 Pandemic
Source: Healthcare (Basel). 2024 Oct 30;12(21):2160. doi: 10.3390/healthcare12212160 (PMC11545595; doi:10.3390/healthcare12212160)
Supplement: Supplementary file 1 [file healthcare-12-02160-s001.zip]

Archive with 1 entries (1 files):
- healthcare-3243993-supplementary.pdf
